# Supplementary material for: A Combined Administration of Testosterone and Arginine Vasopressin Affects Aggressive Behavior in Males
Source: Brain Sci. 2021 Dec 9;11(12):1623. doi: 10.3390/brainsci11121623 (PMC8699569; doi:10.3390/brainsci11121623)
Supplement: Supplementary file 1 [file brainsci-11-01623-s001.zip]

Archive with 1 entries (1 files):
- brainsci-1409182-supplementary.pdf
